# Supplementary material for: Virtual left atrial appendage occlusion in paroxysmal atrial fibrillation during sinus rhythm predicts variable reductions in blood stasis
Source: J Physiol. 2025 Jul 10;604(13):5342–54. doi: 10.1113/JP288587 (PMC13327759; doi:10.1113/JP288587)
Supplement: Supplementary file 2 — Supplementary Data [file TJP-604-5342-s001.xlsx]

## Sheet: AF patients
Flow Components with LAA (ml)						Washout with LAA (%)				Flow Components LAAO (ml)						Washout LAAO (%)
PVBackflow	Residual	Retained	DelayedEj	Reservoir	Conduit	start	left after 1 CC	left after 2 CC	left after 3 CC	PVBackflow	Residual	Retained	DelayedEj	Reservoir	Conduit	start	left after 1 CC	left after 2 CC	left after 3 CC
14.9303	8.656	20.496	44.416	44.744	17.9516	100	16.1561	3.05661	0.636101	13.2931	4.208	17.072	45.184	44.576	18.3362	100	11.7924	1.28893	0.135355
10.4442	8.912	21.272	60.264	37.64	31.3868	100	17.036	3.4869	1.061	11.0768	3.896	19.232	59.856	34.448	31.8558	100	13.9078	1.02529	0.070036
5.83158	10.472	19.632	41.912	29.552	19.5084	100	20.6913	5.12798	1.31442	4.13511	5.752	16.336	41.736	25.392	22.7465	100	15.4526	2.08903	0.326547
8.56694	10.728	12.96	37.336	27.464	18.5715	100	17.5258	4.36797	1.24618	7.55876	4.784	12.896	40.808	25.984	24.4074	100	10.0294	0.975979	0.115086
13.1331	11.384	18.88	40.056	26.736	15.124	100	19.5284	4.17724	1.02276	11.8332	8.216	17.712	40.352	21.232	18.2675	100	17.147	2.92046	0.500336
28.0297	13.536	24.624	51.48	44.6	15.8102	100	18.7737	4.55082	1.28626	21.8818	6.416	22.544	52.648	39.16	20.4813	100	14.573	1.78916	0.21082
16.116	13.72	24.704	44.888	34	13.42	100	21.7431	5.37439	1.53358	12.6869	6.848	20.736	47.144	32.92	12.5455	100	17.9549	3.1479	0.535001
21.1731	14.648	19.632	51.32	21.272	34.9782	100	22.2819	6.92138	3.3124	14.0587	5.496	16.008	53.216	13.48	32.7525	100	16.1695	1.47574	0.117499
14.1539	14.952	29.168	48.688	15.992	17.8298	100	29.2936	7.30925	3.02519	14.8706	9.768	25.968	49.12	14.552	18.7786	100	24.6923	4.97368	1.11611
22.5613	15.016	19	30.168	26.816	17.0208	100	23.708	8.65336	3.99223	16.5544	4.176	16.552	38.32	16.112	18.943	100	15.8116	1.69013	0.216993
16.3587	15.088	24.512	44.16	27.696	4.34709	100	23.2467	5.38234	1.73692	16.0069	9.2	23.32	43.736	27.44	4.71644	100	19.9414	3.36133	0.581454
17.3748	17.712	31.76	72.368	23.416	14.419	100	26.2633	7.07228	2.59693	18.2523	9.536	33.656	70.472	20.336	17.0532	100	22.4046	3.24473	0.412834
25.511	17.872	32.456	67.416	26.704	11.2306	100	21.9507	5.61762	2.02807	22.4124	8.776	28.4	70.576	24.208	9.79891	100	17.5402	2.68942	0.42882
12.7663	19.392	26.712	61.64	26.392	27.2404	100	23.3588	9.70161	5.39889	7.18067	3.048	14.776	60.792	19.832	34.4401	100	11.092	0.757941	0.038148
3.19036	20.632	32.848	53.688	16.808	5.49257	100	37.4441	11.3899	4.45543	4.45899	13.44	30.544	52.76	15.768	5.30421	100	33.4665	7.62945	1.67537
9.76647	23.408	21.776	42.92	23.32	13.8663	100	31.9407	12.6607	5.12023	7.73224	14.992	22.296	43.608	23.384	14.1003	100	30.2932	9.56853	2.83913
10.1622	24.424	27.696	47.912	28.368	7.36366	100	34.3327	13.7273	6.33557	9.17221	13.952	26.44	49.16	25.656	6.59385	100	30.02	9.35959	3.05132
17.4482	25.176	35.496	58.12	22.704	8.4156	100	33.7292	12.4814	5.61342	16.5025	12.936	30.552	60.632	21.328	7.80813	100	27.7013	5.75917	1.3113
12.1547	33.144	26.544	38.736	4.312	0	100	50.3834	25.3162	15.3271	10.0448	25.416	27.712	40.568	3.12	0	100	49.3385	22.4254	12.1191
28.9171	51.32	51.224	78.936	17.512	4.2265	100	44.7937	20.3185	10.2784	25.6966	36.848	52.112	80.824	12.464	5.49065	100	41.0202	15.4236	6.39493
20.2398	52.704	48.176	66.008	20.096	6.19687	100	46.7545	22.6019	12.1321	17.8521	45.328	47.592	70.808	13.504	6.91681	100	45.6534	19.7518	8.90503

## Sheet: Contols
Flow Components with LAA (ml)						Washout with LAA (%)				Flow Components LAAO (ml)						Washout LAAO (%)
PVBackflow	Residual	Retained	DelayedEj	Reservoir	Conduit	start	left after 1 CC	left after 2 CC	left after 3 CC	PVBackflow	Residual	Retained	DelayedEj	Reservoir	Conduit	start	left after 1 CC	left after 2 CC	left after 3 CC
2.73171	1.37989	7.31619	25.6252	18.8369	22.6191	100	10.6672	1.46855	0.357561	3.34655	0.879795	6.39935	25.264	17.0588	17.0575	100	10.7328	0.815012	0.0532978
5.99711	2.168	9.616	56.984	38.168	40.6926	100	5.07605	0.392955	0.0508529	3.61499	1.408	7.328	54.832	35.952	45.4722	100	3.8152	0.0813645	-4.38538e-15
3.02043	2.176	10.816	33.216	31.544	15.5838	100	11.779	1.4006	0.311676	2.38571	1.992	10.544	32.76	29.088	17.5882	100	11.8425	0.949172	0.0671267
6.29251	2.304	10.168	40.568	40.048	28.9067	100	6.9555	0.792734	0.187585	5.54182	1.392	8.576	42.944	32.416	33.7664	100	5.12694	0.141235	0.00114825
7.90576	3.712	14.032	41.704	18.936	14.6934	100	17.3522	3.17453	1.14425	6.45568	1.944	11.144	40.56	16.728	16.6488	100	13.7366	0.942047	0.0661322
4.54715	3.808	10.328	33.632	35.816	13.8207	100	9.3113	1.28091	0.282234	2.577	1.776	7.608	33.696	31.728	17.5307	100	5.35023	0.0881245	0.00133522
9.93137	7.112	15.672	33.64	36.128	18.7147	100	16.9975	4.54832	1.21068	9.72544	3.936	12.816	34.632	31.328	20.7384	100	12.8029	2.27078	0.388038
10.056	8.384	19.872	47.824	13.768	14.811	100	24.6448	7.14191	2.88991	5.56862	4.176	17.528	48.056	13.912	15.505	100	21.6521	3.33484	0.550849
